# Supplementary material for: Haptoglobin-α1, -α2, vitamin D-binding protein and apolipoprotein C-III as predictors of etanercept drug response in rheumatoid arthritis
Source: Arthritis Res Ther. 2015 Mar 6;17(1):45. doi: 10.1186/s13075-015-0553-1 (PMC4383078; doi:10.1186/s13075-015-0553-1)
Supplement: Additional file 3: — A table presenting MS analysis and protein identification of differentially expressed proteins at V1. [file 13075_2015_553_MOESM3_ESM.xls]

## Sheet: Blatt1
	V1 Protein identfication
Spot number	Protein name	Gene name	UniProtKB/Swiss-Prot	Swiss-Prot	Nomina I Mass	CPI	PMF-Score	PMF SC	MS/MS Score	MS/MS Sequence Coverage	Peptides
4	Apolipoprotein A-I OS=Homo sapiens	APOA1	P02647	APOA1_HUMAN	30759	5.56	176	61	180	0.16	4
5	Retinol-binding protein 4 OS=Homo sapiens	GN=RBP4	P02753	RET4_HUMAN	23337	5.76	127	75	299	30	4
6	Apolipoprotein A-I OS=Homo sapiens	GN=APOA1	P02647	APOA1_HUMAN	30759	5.56	172	65	185	16	4
7	Apolipoprotein A-I OS=Homo sapiens	GN=APOA1	P02647	APOA1_HUMAN	30759	5.56	155	58	276	17	4
8	Retinol-binding protein 4 OS=Homo sapiens	GN=RBP4	P02753	RET4_HUMAN	23337	5.76	133	71	203	30	4
9	Apolipoprotein A-I OS=Homo sapiens	APOA1	P02647	APOA1_HUMAN	30759	5.56	150	54	276	17	4
10	Retinol-binding protein 4 OS=Homo sapiens	GN=RBP4	P02753	RET4_HUMAN	23337	5.76	104	60	27	19	3
13	Vitronectin OS=Homo sapiens	GN=VTN	P04004	VTNC_HUMAN	55069	5.5	106	10	68	5	2
14	Apolipoprotein C-III OS=Homo sapiens	GN=APOC3	P02656	APOC3_HUMAN	10846	5.23	38	52	124	27	2
15	Apolipoprotein C-II OS=Homo sapiens	GN=APOC2	P02655	APOC2_HUMAN	11277	4.72	45	39	94	20	1
17	Apolipoprotein C-III OS=Homo sapiens	GN=APOC3	P02656	APOC3_HUMAN	10846	5.23			149	27	1
19	Clusterin OS=Homo sapiens	GN=CLU	P10909	CLUS_HUMAN	53031	5.89	100	31	151	13	4
20	Clusterin OS=Homo sapiens	GN=CLU	P10909	CLUS_HUMAN	53031	5.89	61	25	107	11	4
21	Clusterin OS=Homo sapiens	GN=CLU	P10910	CLUS_HUMAN	53031	5.89	80	24	84	7	3
22	Protein AMBP OS=Homo sapiens	GN=AMBP	P02760	AMBP_HUMAN	39886	5.95	61	23	175	23	2
23	Apolipoprotein A-IV OS=Homo sapiens	GN=APOA4	P06727	APOA4_HUMAN	45371	5.28	236	61	263	13	4
24	Apolipoprotein A-IV OS=Homo sapiens	GN=APOA4	P06727	APOA4_HUMAN	45371	5.28	249	64	234	13	3
25	Apolipoprotein A-IV OS=Homo sapiens	GN=APOA4	P06727	APOA4_HUMAN	45371	5.28	291	55	129	11	2
26	Alpha-2-HS-glycoprotein OS=Homo sapiens	GN=AHSG	P02765	FETUA_HUMAN	40098	5.43	72	22	177	15	4
27	Alpha-2-HS-glycoprotein OS=Homo sapiens	GN=AHSG	P02765	FETUA_HUMAN	40098	5.43	102	44	201	15	4
28	Alpha-2-HS-glycoprotein OS=Homo sapiens	GN=AHSG	P02765	FETUA_HUMAN	40098	5.43	78	44	186	9	2
29	Alpha-2-HS-glycoprotein OS=Homo sapiens	GN=AHSG	P02765	FETUA_HUMAN	40098	5.43	71	36	224	15	3
30	Zinc-alpha-2-glycoprotein OS=Homo sapiens	GN=AZGP1	P25311	ZA2G_HUMAN	34079	5.57	160	51	120	18	4
31	Zinc-alpha-2-glycoprotein OS=Homo sapiens	GN=AZGP1	P25311	ZA2G_HUMAN	34079	5.57	160	51	216	19	4
32	Complement factor I OS=Homo sapiens	GN=CFI	P05156	CFAI_HUMAN	68071	7.72	85	26	452	26	4
33	Beta-2-glycoprotein 1 OS=Homo sapiens	GN=APOH	P02749	APOH_HUMAN	39584	8.34	120	57	173	14	2
34	Beta-2-glycoprotein 1 OS=Homo sapiens	GN=APOH	P02749	APOH_HUMAN	39584	8.34	141	70	131	8	2
35	Beta-2-glycoprotein 1 OS=Homo sapiens	GN=APOH	P02749	APOH_HUMAN	39584	8.34	126	57	165	8	2
36	Beta-2-glycoprotein 1 OS=Homo sapiens	GN=APOH	P02749	APOH_HUMAN	39584	8.34	141	57	125	8	2
37	Beta-2-glycoprotein 1 OS=Homo sapiens	GN=APOH	P02749	APOH_HUMAN	39584	8.34	137	64	81	8	2
38	Complement factor I OS=Homo sapiens	GN=CFI	P05156	CFAI_HUMAN	68072	7.72	117	29	228	8	4
39	Vitamin D-binding protein OS=Homo sapiens	GN=GC	P02774	VTDB_HUMAN	54526	5.4	254	69	128	12	3
40	Vitamin D-binding protein OS=Homo sapiens	GN=GC	P02774	VTDB_HUMAN	54526	5.4	252	66	284	12	4
41	Vitamin D-binding protein OS=Homo sapiens	GN=GC	P02774	VTDB_HUMAN	54526	5.4	221	66	187	14	3
42	Vitamin D-binding protein OS=Homo sapiens	GN=GC	P02774	VTDB_HUMAN	54526	5.4	184	60	111	12	2
43	Alpha-1B-glycoprotein OS=Homo sapiens	GN=A1BG	P04217	A1BG_HUMAN	54809	5.58	135	49	339	14	4
44	Alpha-1B-glycoprotein OS=Homo sapiens	GN=A1BG	P04217	A1BG_HUMAN	54809	5.58	126	49	286	14	4
45	Alpha-1B-glycoprotein OS=Homo sapiens	GN=A1BG	P04218	A1BG_HUMAN	54809	5.58	113	49	101	8	2
46	Antithrombin-III OS=Homo sapiens	GN=SERPINC1	P01008	ANT3_HUMAN	53025	6.32	120	41	242	41	2
47	Antithrombin-III OS=Homo sapiens	GN=SERPINC1	P01008	ANT3_HUMAN	53025	6.32	134	43	108	5	2
48	Antithrombin-III OS=Homo sapiens	GN=SERPINC1	P01008	ANT3_HUMAN	53025	6.32	134	44	124	10	2
49	Hemopexin OS=Homo sapiens	GN=HPX	P02790	HEMO_HUMAN	52385	6.55	205	58	184	12	3
50	Hemopexin OS=Homo sapiens	GN=HPX	P02791	HEMO_HUMAN	52385	6.55	171	56	204	12	3
51	Kininogen-1 OS=Homo sapiens	GN=KNG1	P01042	KNG1_HUMAN	72996	6.34	86	26	133	7	4
52	Kininogen-1 OS=Homo sapiens	GN=KNG1	P01043	KNG1_HUMAN	72997	6.34	177	27	109	7	3
