# Supplementary material for: Haptoglobin-α1, -α2, vitamin D-binding protein and apolipoprotein C-III as predictors of etanercept drug response in rheumatoid arthritis
Source: Arthritis Res Ther. 2015 Mar 6;17(1):45. doi: 10.1186/s13075-015-0553-1 (PMC4383078; doi:10.1186/s13075-015-0553-1)
Supplement: Additional file 4: — A table presenting MS analysis and protein identification of differentially expressed proteins at V6. [file 13075_2015_553_MOESM4_ESM.xlsx]

## Sheet: Blatt1
V6 Protein identification
Spot number	Protein name	Gene name	UniProtKB/Swiss-Prot	Swiss-Prot	Nomina I Mass	CPI	PMF-Score	PMF SC	MS/MS Score	MS/MS Sequence Coverage	Peptides
1	Beta-2-glycoprotein 1 OS=Homo sapiens	GN=APOH	P02749	APOH_HUMAN	39584	8.34	119	65	109	11	2
2	Beta-2-glycoprotein 1 OS=Homo sapiens GN=APOH PE=1 SV=3	GN=APOH	P02750	APOH_HUMAN	39584	8.34	105	61	11	15	3
3	Beta-2-glycoprotein 1 OS=Homo sapiens GN=APOH PE=1 SV=4	GN=APOH	P02751	APOH_HUMAN	39584	8.34	133	62	172	15	3
4	Beta-2-glycoprotein 1 OS=Homo sapiens GN=APOH PE=1 SV=5	GN=APOH	P02752	APOH_HUMAN	39584	8.34	168	64	173	15	3
5	Vitamin D-binding protein OS=Homo sapiens	GN=GC	P02774	VTDB_HUMAN	54526	5.4	288	68	161	10	2
6	Vitamin D-binding protein OS=Homo sapiens	GN=GC	P02774	VTDB_HUMAN	54526	5.4	301	68	289	14	4
7	Vitamin D-binding protein OS=Homo sapiens	GN=GC	P02774	VTDB_HUMAN	54526	5.4	316	68	335	14	4
8	Vitamin D-binding protein OS=Homo sapiens	GN=GC	P02775	VTDB_HUMAN	54526	5.4	322	70	197	10	3
9	Vitamin D-binding protein OS=Homo sapiens	GN=GC	P02776	VTDB_HUMAN	54526	5.4	195	68	169	14	3
10	Alpha-1-antitrypsin OS=Homo sapiens	GN=SERPINA1	P01009	A1AT_HUMAN	46878	5.37	213	56	266	12	3
11	Alpha-1-antitrypsin OS=Homo sapiens	GN=SERPINA2	P01009	A1AT_HUMAN	46878	5.37	247	63	194	9	2
12	Alpha-1-antitrypsin OS=Homo sapiens	GN=SERPINA3	P01009	A1AT_HUMAN	46878	5.37	196	51	131	9	2
13	Alpha-1-antitrypsin OS=Homo sapiens	GN=SERPINA4	P01009	A1AT_HUMAN	46878	5.37	175	51	178	11	3
14	Kininogen-1 OS=Homo sapiens	GN=KNG1	P01042	KNG1_HUMAN	72996	6.34	140	26	35	6	3
15	Kininogen-1 OS=Homo sapiens	GN=KNG1	P01042	KNG1_HUMAN	72996	6.34	116	27	134	7	3
16	Kininogen-1 OS=Homo sapiens	GN=KNG1	P01042	KNG1_HUMAN	72996	6.34	114	26	111	4	2
17	Hemopexin OS=Homo sapiens	GN=HPX	P02790	HEMO_HUMAN	52385	6.55	246	59	226	12	4
18	Hemopexin OS=Homo sapiens	GN=HPX	P02790	HEMO_HUMAN	52386	6.55	235	58	194	8	3
19	Apolipoprotein C-III OS=Homo sapiens	GN=APOC3	P02656	APOC3_HUMAN	10845	5.23			176	27	2
20	Apolipoprotein C-III OS=Homo sapiens	GN=APOC3	P02656	APOC3_HUMAN	10845	5.23			125	27	2
21	unidentified			ALBU_HUMAN		5.92	135	44
22	Antithrombin-III OS=Homo sapiens	GN=SERPINC1	P01008	ANT3_HUMAN	53025	6.32	99	43	61	2	1
23	unidentified
24	Antithrombin-III OS=Homo sapiens	GN=SERPINC1	P01008	ANT3_HUMAN	53025	6.32	111	40	99	10	2
25	Antithrombin-III OS=Homo sapiens	GN=SERPINC2	P01008	ANT3_HUMAN	53025	6.32	143	43	109	5	2
26	Serotransferrin OS=Homo sapiens	GN=TF	P02787	TRFE_HUMAN	79280	6.81	241	44	36	4	1
27	Serotransferrin OS=Homo sapiens	GN=TF	P02787	TRFE_HUMAN	79280	6.81	266	56	58	2	1
28	Serotransferrin OS=Homo sapiens	GN=TF	P02787	TRFE_HUMAN	79280	6.81	260	45	64	3	1
29	Serotransferrin OS=Homo sapiens	GN=TF	P02787	TRFE_HUMAN	79280	6.81	314	50	46	4	1
30	Plasminogen OS=Homo sapiens	GN=PLG	P00747	PLMN_HUMAN	93247	7.04	375	60	130	5	3
31	Apolipoprotein A-IV OS=Homo sapiens	GN=APOA4	P06727	APOA4_HUMAN	45371	5.28	361	57	173	13	4
32	Apolipoprotein A-IV OS=Homo sapiens	GN=APOA4	P06727	APOA4_HUMAN	45371	5.28	313	66	307	13	4
33	Apolipoprotein A-IV OS=Homo sapiens	GN=APOA4	P06727	APOA4_HUMAN	45371	5.28	278	61	292	13	4
34	Haptoglobin OS=Homo sapiens	GN=HP	P00738	HPT_HUMAN	45861	6.13	74	27	64	5	2
35	Zinc-alpha-2-glycoprotein OS=Homo sapiens	GN=AZGP1	P25311	ZA2G_HUMAN	34079	5.57	159	51	94	12	2
36	Hemopexin OS=Homo sapiens	GN=HPX	P02790	HEMO_HUMAN	52385	6.55	139	51	61	4	2
37	Zinc-alpha-2-glycoprotein OS=Homo sapiens	GN=AZGP1	P25311	ZA2G_HUMAN	34079	5.57	132	58	22	11	0
38	Zinc-alpha-2-glycoprotein OS=Homo sapiens	GN=AZGP2	P25311	ZA2G_HUMAN	34079	5.57	84	42	55	7	1
39	Alpha-2-HS-glycoprotein OS=Homo sapiens	GN=AHSG	P02765	FETUA_HUMAN	40098	5.43	85	38	247	9	3
40	Alpha-2-HS-glycoprotein OS=Homo sapiens	GN=AHSG	P02765	FETUA_HUMAN	40098	5.43	83	38	237	9	3
41	Alpha-1-antichymotrypsin OS=Homo sapiens	GN=SERPINA3	P01011	AACT_HUMAN	47792	5.33	207	45	201	10	3
42	Alpha-1-antichymotrypsin OS=Homo sapiens	GN=SERPINA3	P01011	AACT_HUMAN	47792	5.33	146	47	204	10	4
43	Alpha-1B-glycoprotein OS=Homo sapiens	GN=A1BG	P04217	A1BG_HUMAN		5.58	151	49
44	unidentified
45	Apolipoprotein A-I OS=Homo sapiens	GN=APOA1	P02647	APOA1_HUMAN	30759	5.5	201	63	255	18	4
46	Apolipoprotein A-I OS=Homo sapiens	GN=APOA1	P02647	APOA1_HUMAN	30759	5.5	186	61	187	16	4
47	Apolipoprotein A-I OS=Homo sapiens		P02647	APOA1_HUMAN	30759	5.5	200	64	206	16	4
48	Haptoglobin OS=Homo sapiens	GN=HP	P00738	HPT_HUMAN	45861	6.13	67	18	30	6	1
49	Haptoglobin OS=Homo sapiens	GN=HP	P00738	HPT_HUMAN	45861	6.13			123	18	1
50	unidentified
51	unidentified
52	Beta-lactoglobulin OS=Bos taurus	GN=LGB	P02754	LACB_BOVIN	20269	4.93	114	73	157	12	2
53	Beta-lactoglobulin OS=Bos taurus	GN=LGB	P02754	LACB_BOVIN	20269	4.93	96	71	191	23	2
54	Apolipoprotein A-I OS=Homo sapiens	GN=APOA1	P02647	APOA1_HUMAN	30759	5.5	200	65	177	12	3
55	Complement factor I OS=Homo sapiens	GN=CFI	P05156	CFAI_HUMAN	68071	7.72	98	29	75	6	2
56	Complement factor I OS=Homo sapiens	GN=CFI	P05156	CFAI_HUMAN	68071	7.72	79	27	132	27	2
57	Complement C4-A OS=Homo sapiens	GN=C4A	1618	CO4A_HUMAN	194247	6.65	69	13	96	2	2
