# Supplementary material for: Haptoglobin-α1, -α2, vitamin D-binding protein and apolipoprotein C-III as predictors of etanercept drug response in rheumatoid arthritis
Source: Arthritis Res Ther. 2015 Mar 6;17(1):45. doi: 10.1186/s13075-015-0553-1 (PMC4383078; doi:10.1186/s13075-015-0553-1)
Supplement: Additional file 5: — A table presenting MS analysis and protein identification of differentially expressed proteins at V5. [file 13075_2015_553_MOESM5_ESM.xlsx]

## Sheet: Blatt1
V5 Protein identification
Spot number	Protein name	Gene name	UniProtKB/Swiss-Prot	Swiss-Prot	Nomina I Mass	CPI	PMF-Score	PMF SC	MS/MS Score	MS/MS Sequence Coverage	Peptides
1	Vitamin D-binding protein OS=Homo sapiens	GN=GC	P02774	VTDB_HUMAN	54526	5.3
2	Vitamin D-binding protein OS=Homo sapiens	GN=GC	P02774	VTDB_HUMAN	54526	5.3	230	70	121	6	3
3	Vitamin D-binding protein OS=Homo sapiens	GN=GC	P02774	VTDB_HUMAN	54526	5.3	240	70	139	10	3
4	Vitamin D-binding protein OS=Homo sapiens	GN=GC	P02774	VTDB_HUMAN	54526	5.3	253	70	205	6	3
5	Vitamin D-binding protein OS=Homo sapiens	GN=GC	P02774	VTDB_HUMAN	54527	5.3	247	70	133	6	3
6	Alpha-1-antitrypsin OS=Homo sapiens	GN=SERPINA1	P01009	A1AT_HUMAN	46878	5.37	277	61	230	11	4
7	Alpha-1-antitrypsin OS=Homo sapiens	GN=SERPINA1	P01009	A1AT_HUMAN	46878	5.37	194	57	183	11	3
8	Alpha-1-antitrypsin OS=Homo sapiens	GN=SERPINA1	P01009	A1AT_HUMAN	46878	5.37	178	55	138	11	3
9	Kininogen-1 OS=Homo sapiens	GN=KNG1	P01042	KNG1_HUMAN	72996	6.34	149	29	56	6	3
10	Kininogen-1 OS=Homo sapiens	GN=KNG1	P01042	KNG1_HUMAN	72996	6.34	160	27	153	6	4
11	Kininogen-1 OS=Homo sapiens	GN=KNG1	P01042	KNG1_HUMAN	72996	6.34	103	26	39	4	2
11a	Kininogen-1 OS=Homo sapiens	GN=KNG1	P01042	KNG1_HUMAN	72996	6.34	108	27	139	6	3
11b	Kininogen-1 OS=Homo sapiens	GN=KNG1	P01042	KNG1_HUMAN	72996	6.34	187	27	69	6	2
12	Serum albumin OS=Homo sapiens	GN=ALB	P02768	ALBU_HUMAN	71317	5.92	177	55	73	7	2
13	Serum albumin OS=Homo sapiens	GN=ALB	P02768	ALBU_HUMAN	71317	5.92	336	63	29	8	2
14	Complement factor H OS=Homo sapiens	GN=CFH	1201	CFAH_HUMAN	143680	6.21	434	56
15	Complement factor H OS=Homo sapiens	GN=CFH	1201	CFAH_HUMAN	143680	6.21	422	55
16	Complement factor H OS=Homo sapiens	GN=CFH	1201	CFAH_HUMAN	143681	6.21	436	55
17	Ceruloplasmin OS=Homo sapiens	GN=CP	P00450	CERU_HUMAN	122983	5.44	335	57	51	5	2
18	Ceruloplasmin OS=Homo sapiens	GN=CP	P00450	CERU_HUMAN	122983	5.44	224	39	44	4	2
19	Ceruloplasmin OS=Homo sapiens	GN=CP	P00450	CERU_HUMAN	122983	5.44	343	52	28	5	2
20	Ceruloplasmin OS=Homo sapiens	GN=CP	P00450	CERU_HUMAN	122983	5.44	284	64	86	5	3
21	Ceruloplasmin OS=Homo sapiens	GN=CP	P00450	CERU_HUMAN	122983	5.44	209	42	48	2	1
22	Complement factor B OS=Homo sapiens	GN=CFB	P00751	CFAB_HUMAN	86847	6.67	332	55	28	1	1
23	Complement factor B OS=Homo sapiens	GN=CFB	P00751	CFAB_HUMAN	86847	7.67	309	52	55	3	1
24	Antithrombin-III OS=Homo sapiens	GN=SERPINC1	P01008	ANT3_HUMAN	53025	6.32	145	46	75	5	2
25	Antithrombin-III OS=Homo sapiens	GN=SERPINC2	P01008	ANT3_HUMAN	53025	6.32	230	54	90	5	2
26	Beta-2-glycoprotein 1 OS=Homo sapiens	GN=APOH	P02749	APOH_HUMAN	39584	8.34	125	66	89	11	1
27	Beta-2-glycoprotein 1 OS=Homo sapiens	GN=APOH	P02749	APOH_HUMAN	39584	8.34	134	64	105	8	2
29	Hemopexin OS=Homo sapiens	GN=HPX	P02790	HEMO_HUMAN	52385	6.55	251	69	226	12	4
30	Hemopexin OS=Homo sapiens	GN=HPX	P02790	HEMO_HUMAN	52385	6.55	252	69	214	12	4
31	Hemopexin OS=Homo sapiens	GN=HPX	P02790	HEMO_HUMAN	52385	6.55	245	67	229	12	4
32	Hemopexin OS=Homo sapiens	GN=HPX	P02790	HEMO_HUMAN	52385	6.55	158	58	120	12	2
33	Alpha-1B-glycoprotein OS=Homo sapiens	GN=A1BG	P04217	A1BG_HUMAN	54809	5.5	135	49	243	14	4
34	Alpha-1B-glycoprotein OS=Homo sapiens	GN=A1BG	P04217	A1BG_HUMAN	54809	5.5	167	41	222	11	4
35	Alpha-1B-glycoprotein OS=Homo sapiens	GN=A1BG	P04217	A1BG_HUMAN	54809	5.5	186	41	65	6	2
36	Complement C1s subcomponent OS=Homo sapiens	GN=C1S	P09871	C1S_HUMAN	78174	4.86	278	55	142	7	4
37	Apolipoprotein A-IV OS=Homo sapiens	GN=APOA4	P06727	APOA4_HUMAN	45371	5.28	250	68	241	13	3
38	Apolipoprotein A-IV OS=Homo sapiens	GN=APOA4	P06727	APOA4_HUMAN	45371	5.28	285	64	249	13	3
39	Apolipoprotein A-IV OS=Homo sapiens	GN=APOA4	P06727	APOA4_HUMAN	45371	5.28	282	61	169	10	3
40	Zinc-alpha-2-glycoprotein OS=Homo sapiens	GN=AZGP1	P25311	ZA2G_HUMAN	34079	5.57	136	51	76	11	2
41	Zinc-alpha-2-glycoprotein OS=Homo sapiens	GN=AZGP1	P25311	ZA2G_HUMAN	34079	5.57	219	62	117	18	3
42	Zinc-alpha-2-glycoprotein OS=Homo sapiens	GN=AZGP1	P25311	ZA2G_HUMAN	34079	5.57	215	54	86	18	2
43	Alpha-1-antichymotrypsin OS=Homo sapiens	GN=SERPINA3	P01011	AACT_HUMAN	47792	5.33	115	45	188	10	3
44	Alpha-1-antichymotrypsin OS=Homo sapiens	GN=SERPINA3	P01011	AACT_HUMAN	47792	5.33	127	47	186	14	4
45	Alpha-2-HS-glycoprotein OS=Homo sapiens	GN=AHSG	P02765	FETUA_HUMAN	40098	5.43	99	40	262	15	3
46	Apolipoprotein A-I OS=Homo sapiens	GN=APOA1	P02647	APOA1_HUMAN	30759	5.56	184	61	203	18	4
47	Apolipoprotein A-I OS=Homo sapiens	GN=APOA2	P02647	APOA1_HUMAN	30759	5.56	186	64	223	17	4
48	Retinol-binding protein 4 OS=Homo sapiens	GN=RBP4	P02753	RET4_HUMAN	23337	5.76	111	76	70	14	2
49	Clusterin OS=Homo sapiens	GN=CLU	P10909	CLUS_HUMAN	53031	5.89	113	28	87	6	2
50	Clusterin OS=Homo sapiens	GN=CLU	P10909	CLUS_HUMAN	53031	5.89	87	33	162	9	2
51	Clusterin OS=Homo sapiens	GN=CLU	P10909	CLUS_HUMAN	53031	5.89	105	34	182	8	2
52	Alpha-S2-casein OS=Bos taurus	GN=CSN1S2	P02663	CASA2_BOVIN	26173	8.54	99	35	255	17	4
53	Alpha-S2-casein OS=Bos taurus	GN=CSN1S2	P02663	CASA2_BOVIN	26173	8.54	97	40	224	17	2
54	Alpha-S2-casein OS=Bos taurus	GN=CSN1S2	P02663	CASA2_BOVIN	26173	8.54	80	35	246	17	4
55	Beta-casein OS=Bos taurus	GN=CSN2	P02666	CASB_BOVIN	25148	5.26			47	11	0
56	Beta-casein OS=Bos taurus	GN=CSN2	P02666	CASB_BOVIN	25148	5.26			72	11	1
57	Beta-casein OS=Bos taurus	GN=CSN2	P02666	CASB_BOVIN	25148	5.26			49	11	0
58	Hexokinase-1 OS=Homo sapiens	GN=HK1	P19367	HXK1_HUMAN	103561	6.36	68	18
59	Beta-lactoglobulin OS=Bos taurus	GN=LGB	P02754	LACB_BOVIN	20269	4.93	136	89	170	16	2
60	Beta-lactoglobulin OS=Bos taurus	GN=LGB	P02754	LACB_BOVIN	20269	4.93	130	89	134	11	1
61	unidentified
62	unidentified
63	Apolipoprotein C-III OS=Homo sapiens	GN=APOC3	P02656	APOC3_HUMAN	10845	5.23	48	34	200	34	2
64	Apolipoprotein C-III OS=Homo sapiens	GN=APOC3	P02656	APOC3_HUMAN	10845	5.23	44	52	153	34	2
