# Supplementary material for: Haptoglobin-α1, -α2, vitamin D-binding protein and apolipoprotein C-III as predictors of etanercept drug response in rheumatoid arthritis
Source: Arthritis Res Ther. 2015 Mar 6;17(1):45. doi: 10.1186/s13075-015-0553-1 (PMC4383078; doi:10.1186/s13075-015-0553-1)
Supplement: Additional file 6: — A table presenting spot quantification at baseline (V1) in responders and nonresponders. [file 13075_2015_553_MOESM6_ESM.xls]

## Sheet: Blatt1
		Spot quantification V0 DIGE Gel
Responder V1								Non-Responder V1								NR/R	R/NR
1	2	3	4	mean	median	rsd	n	1	2	3	4	mean	median	rsd	n	Ratio	Ratio	t-test	Spot/Idenfication
119.093	145.833	150.267	136.613	137.952	141.223	8.66254	4	75.8254	44.8247	64.7528	74.1805	64.8958	69.4666	19.0062	4	0.47043	2.12	99.968	1 Vitamin D-binding
95.6207	95.8996	91.9858	90.2142	93.4301	93.8032	2.58463	4	105.007	105.52	106.122	107.716	106.091	105.821	0.95916	4	1.13551		99.9842	10 Kininogen
131.221	127.491	144.988	146.354	137.513	138.104	6.01956	4	61.6245	59.3362	71.1888	71.1435	65.8232	66.384	8.20964	4	0.47867	2.09	99.9984	105 Hp alpha2
112.132	110.302	108.134	109.219	109.947	109.76	1.34283	4	82.9054	83.1133	93.0904	92.2373	87.8366	87.6753	5.50707	4	0.7989		99.9724	110 Hp beta
93.3171	92.8545	92.1432	91.7842	92.5247	92.4989	0.64632	4	108.809	111.024	106.127	106.244	108.051	107.527	1.8731	4	1.16781	0.856	99.9986	2 Vit D- binding
130.153	127.558	147.429	150.636	138.944	138.791	7.33635	4	63.8688	64.0552	67.8258	66.6001	65.5875	65.3276	2.56688	4	0.47204	2.13	99.9982	28 V5 Apolipo C3
131.767	126.014	135.899	136.668	132.587	133.833	3.18857	4	60.2754	60.9744	73.5679	76.537	67.8387	67.2711	10.7519	4	0.51165	1.954	99.9989	V0 29 Hapt alpha1
139.897	128.68	174.256	155.218	149.512	147.557	11.4451	4	52.9704	60.4985	51.4595	65.5388	57.6168	56.7345	9.91585	4	0.38536	2.6	99.9882	29 V5 Vitronectin
93.0561	88.4005	88.5109	84.348	88.5789	88.4557	3.47882	4	122.352	123.127	106.544	116.169	117.048	119.261	5.6704	4	1.3214		99.948	30 SAA
116.488	115.74	122.777	123.463	119.617	119.633	2.94363	4	76.7013	74.3008	82.6516	82.8607	79.1286	79.6764	4.70905	4	0.66152		99.999	58 Apolipoprotein A1
78.7911	81.2999	67.6445	69.0731	74.2021	73.9321	7.99413	4	135.567	130.919	125.723	122.414	128.655	128.321	3.895	4	1.73385		99.9981	V0 6 Hapt
115.825	117.848	121.67	125.686	120.257	119.759	3.13696	4	79.7498	75.9746	83.2747	80.978	79.9943	80.3639	3.30424	4	0.66519	1.49	99.9995	7 alpha1-antitrypsin
128.071	97.2058	132.252	134.402	122.983	130.162	12.2419	4	78.3003	126.637	82.2326	77.8778	91.2619	80.2664	22.4566	4	0.74207	1.35	92.5977	88 Vitronectin
140.94	131.647	134.122	136.144	135.713	135.133	2.51425	4	44.2741	49.54	81.3032	77.6274	63.1862	63.5837	26.0131	4	0.46559		99.9706	unidentified
162.899	139.589	170.843	256.675	182.502	166.871	24.2945	4	16.1287	42.6163	53.9037	14.4765	31.7813	29.3725	53.3807	4	0.17414		99.8484	unidentified
140.613	129.566	167.432	158.95	149.14	149.782	9.98278	4	41.6734	41.7963	58.9627	66.7881	52.3051	50.3795	20.8898	4	0.35071		99.99	PX12
92.9605	91.6739	89.6993	90.2742	91.152	90.974	1.39033	4	109.818	112.546	108.442	106.795	109.4	109.13	1.9269	4	1.20019	0.833	99.9986	V024 SAA
94.6502	94.7627	88.3297	89.9663	91.9272	92.3082	3.08842	4	107.02	107.185	109.402	107.946	107.888	107.565	0.87241	4	1.17362	0.85	99.9909	V0 5 Hp alpha2
140.945	135.429	150.512	148.365	143.813	144.655	4.17367	4	49.7958	49.686	66.2971	68.6247	58.6009	58.0465	15.1845	4	0.40748	2.4	99.9991	V07 Hp-related
152.983	146.415	181.53	188.989	167.479	167.256	10.8218	4	37.6659	36.4054	49.3591	48.7437	43.0435	43.2048	14.0051	4	0.25701	3.89	99.9971	V0 28 Hp alpha1
														when Ratio > 2, so R/NR --> in R up-regulated
														when Ratio < 0,5 denn NR/R --> in NR down-regulated
